# Supplementary material for: Artificial Intelligence based wrapper for high dimensional feature selection
Source: BMC Bioinformatics. 2023 Oct 18;24:392. doi: 10.1186/s12859-023-05502-x (PMC10585895; doi:10.1186/s12859-023-05502-x)
Supplement: Supplementary file 2 — Additional file 2. Performance of StW and AIWrap in genomic dataset. [file 12859_2023_5502_MOESM2_ESM.xlsx]

## Sheet: Supplementary Table 1
Table S1: Mean (µ) predictive prformance with 95% cnfidence interval (CI) and standard deviation (σₓ) of StW and AIWrap-L in genomic datasets.
Dataset	Performance (µ [95% CI](σₓ))
	Predictive Performance (RMSE)
	StW	AIWrap-L
TCGA-BLCA	0.79[0.31,1.27](0.67)	0.78[0.30,1.26](0.67)
TCGA-CESC	1.00[0.84,1.16](0.22)	0.98[0.84,1.13](0.21)
TCGA-ESCA	1.04[0.87,1.20](0.23)	1.00[0.85,1.15](0.21)
TCGA-HNSC	0.99[0.82,1.16](0.24)	0.98[0.81,1.15](0.24)
TCGA-KICH	1.03[0.61,1.46](0.60)	0.82[0.39,1.25](0.61)
TCGA-KIRP	0.95[0.66,1.24](0.40)	0.95[0.65,1.24](0.41)
TCGA-LUAD	1.02[0.93,1.11](0.12)	1.02[0.94,1.09](0.11)
TCGA-LUSC	0.99[0.91,1.08](0.12)	0.99[0.91,1.08](0.12)
TCGA-PAAD	1.26[0.74,1.79](0.74)	1.24[0.75,1.73](0.69)

## Sheet: Supplementary Table 2
Table S2: Statistical significance (p<0.05) of genes identified by StW and AIWrap using univariate and multivariate analysis.
#	Gene	Symbol	Total number of Datasets (n*)	Univariate Analysis			Multivariate Analysis
				Number of datasets with significant p value (nsig*)	Algorithm		AIFS		AIWrap
					AIFS	StW	Total number of Datasets (n*)	Number of datasets with significant p value (nsig*)	Total number of Datasets (n*)	Number of datasets with significant p value (nsig*)
1	ENSG00000004838	ZMYND10	5	2	Yes	Yes	5	1	5	1
2	ENSG00000005187	ACSM3	4	0	No	Yes	0	0	4	1
3	ENSG00000043355	ZIC2	6	1	No	Yes	0	0	6	1
4	ENSG00000086300	SNX10	5	1	No	Yes	0	0	5	0
5	ENSG00000088340	FER1L4	6	0	No	Yes	0	0	6	0
6	ENSG00000102924	CBLN1	3	0	No	Yes	0	0	3	0
7	ENSG00000102962	CCL22	1	0	No	Yes	0	0	1	0
8	ENSG00000104368	PLAT	4	1	Yes	Yes	4	1	4	1
9	ENSG00000115386	REG1A	5	0	No	Yes	0	0	5	2
10	ENSG00000121594	CD80	5	0	No	Yes	0	0	5	0
11	ENSG00000130055	GDPD2	5	0	No	Yes	0	0	5	1
12	ENSG00000130203	APOE	2	0	Yes	Yes	2	0	2	1
13	ENSG00000130513	GDF15	1	0	No	Yes	0	0	1	0
14	ENSG00000132692	BCAN	4	0	No	Yes	0	0	4	0
15	ENSG00000136881	BAAT	3	1	Yes	Yes	3	1	3	0
16	ENSG00000147465	STAR	4	1	No	Yes	0	0	4	1
17	ENSG00000154227	CERS3	4	0	No	Yes	0	0	4	0
18	ENSG00000154342	WNT3A	3	1	Yes	Yes	3	1	3	1
19	ENSG00000159197	KCNE2	3	1	No	Yes	0	0	3	1
20	ENSG00000165238	WNK2	4	0	No	Yes	0	0	4	0
21	ENSG00000165588	OTX2	3	0	No	Yes	0	0	3	0
22	ENSG00000168040	FADD	3	1	Yes	Yes	3	1	3	1
23	ENSG00000168329	CX3CR1	6	2	No	Yes	0	0	6	1
24	ENSG00000169059	VCX3A	3	1	Yes	Yes	3	1	3	1
25	ENSG00000169385	RNASE2	5	1	No	Yes	0	0	5	0
26	ENSG00000175121	WFDC5	3	1	Yes	Yes	3	1	3	1
27	ENSG00000178033	CALHM5	4	1	Yes	Yes	4	1	4	1
28	ENSG00000178919	FOXE1	5	1	Yes	Yes	5	0	5	0
29	ENSG00000181458	TMEM45A	4	0	Yes	No	4	0	0	0
30	ENSG00000182771	GRID1	4	1	No	Yes	0	0	4	0
31	ENSG00000185640	KRT79	4	1	No	Yes	0	0	4	2
32	ENSG00000189052	CGB5	3	0	Yes	Yes	3	0	3	0
33	ENSG00000196787	H2AC11	7	0	No	Yes	0	0	7	0
34	ENSG00000204528	PSORS1C3	4	0	No	Yes	0	0	4	0
35	ENSG00000204644	ZFP57	2	0	No	Yes	0	0	2	0
36	ENSG00000204970	PCDHA1	3	0	No	Yes	0	0	3	0
37	ENSG00000205922	ONECUT3	4	1	No	Yes	0	0	4	1
38	ENSG00000206634	SNORA22	1	0	No	Yes	0	0	1	0
39	ENSG00000229980	TOB1-AS1	2	0	No	Yes	0	0	2	0
40	ENSG00000243709	LEFTY1	3	0	No	Yes	0	0	3	0
41	ENSG00000249853	HS3ST5	2	0	Yes	No	2	0	0	0
42	ENSG00000253485	PCDHGA5	4	1	No	Yes	0	0	4	1
*	n is the number of datasets in which the gene is differentially expressed in tumor cells as compared to normal cells
	nsig is the number of datasets in which the gene p value < 0.05
